# Supplementary material for: Noses on the wing: the olfactory capacity of hawkmoth wings
Source: J Exp Biol. 2026 Jul 6;229(14):jeb252047. doi: 10.1242/jeb.252047 (PMC13380975; doi:10.1242/jeb.252047)
Supplement: Dataset 1. Raw data for Figs 2 and 3, and for Figs S2 and S3 [file jexbio-229-252047-Dataset1.csv]

Fig. 2
normalized counts (NanoString)															differential expression in males and females?
	receptor	male 1	male 2	male 3	geometric mean	log2		receptor	female 1	female 2	female 3	geometric mean	log2		p value (DESeq2)
	MsexOR16	1	1	1	1	0		MsexOR16	1	4	14	4	2		0.904
	MsexOR25	1	1	1	1	0		MsexOR25	1	14	19	6	3		0.638
	MsexOR27	1	1	1	1	0		MsexOR27	1	9	6	4	2		0.904
	MsexOR50	1	1	23	3	2		MsexOR50	1	10	6	4	2		0.509
	MsexOR52	1	1	1	1	0		MsexOR52	1	6	8	4	2		0.904
	MsexOR64	20	1	10	6	3		MsexOR64	40	111	265	106	7		0.509
	MsexOR66	1	1	1	1	0		MsexOR66	1	4	42	6	2		0.638
	MsexOR77	20	1	12	6	3		MsexOR77	1	3	96	7	3		0.904
	MsexOR83	1	1	1	1	0		MsexOR83	10	8	2	5	2		0.638
	MsexOR84	1	1	10	2	1		MsexOR84	9	25	3	9	3		0.904
	MsexOR89	1	1	13	2	1		MsexOR89	3	15	2	4	2		0.638
	MsexIR7d	1	16	50	9	3		MsexIR7d	40	69	44	50	6		0.904
	MsexIR76b	1	1	1	1	0		MsexIR76b	1	3	3	2	1		0.904
	MsexGR02	15	1	64	10	3		MsexGR02	24	25	36	28	5		0.729
	MsexGR41	81	186	96	113	7		MsexGR41	166	188	86	139	7		0.638
Fig. 3C
solvent-subtracted EWG response (entire wings) [µV]
	males	isovaleric acid	acetic acid	linalool	methyl hexanoate	D. wrightii flower	D. wrightii leaves	nicotine	trimethyl amine	spermidine	putrescine	2-acetyl pyridine	pyrrole	pyridine	piperidine	pyrrolidine
	#1	247	147	0	0	0	7	0	0	0	0	7	0	0	3407	2647
	#2	60	160	260	60	60	280	0	0	0	120	300	240	240	1540	540
	#3	140	0	100	60	20	80	0	0	0	120	0	0	40	420	260
	#4	0	0	0	0	0	0	0	0	0	0	0	0	0	40	80
	#5	20	40	40	20	0	0	20	40	40	20	0	20	20	0	60
	#6	27	0	0	0	0	0	0	127	167	47	47	187	67	227	147
	#7														100	220
	#8														180	300
	median	44	20	20	10	0	4	0	0	0	34	4	10	30	204	240
	n	6	6	6	6	6	6	6	6	6	6	6	6	6	8	8
	females	isovaleric acid	acetic acid	linalool	methyl hexanoate	D. wrightii flower	D. wrightii leaf	nicotine	trimethyl amine	spermidine	putrescine	2-acetyl pyridine	pyrrole	pyridine	piperidine	pyrrolidine
	#1	40	80	0	0	0	0	230	190	230	290	90	170	150	2870	2790
	#2	0	0	0	0	0	0	0	130	0	190	130	290	30	810	250
	#3	0	0	10	90	70	0	0	0	0	0	0	0	20	340	0
	#4	100	0	0	0	0	0	240	0	0	0	0	0	0	0	160
	#5	10	10	0	30	0	0	120	0	0	120	0	220	40	380	140
	#6	0	340	0	0	0	0	0	0	0	0	0	0	0	0	0
	#7														860	200
	#8														320	160
	median	5	5	0	0	0	0	60	0	0	60	0	85	25	360	160
	n	6	6	6	6	6	6	6	6	6	6	6	6	6	8	8
Fig. S2
Dose-dependent EWG response [µV]
	pyrrolidine									piperidine
	males	10^-2	10^-3	10^-4	10^-5	10^-6	10^-7			males	10^-2	10^-3	10^-4	10^-5	10^-6	10^-7
	#1	40	60	0	0	0	0			#1	280	40	20	20	60	20
	#2	80	80	20	20	20	20			#2	220	20	0	0	20	0
	#3	120	0	0	60	0	0			#3	80	20	0	20	0	0
	#4	120	0	20	0	0	0			#4	100	60	0	0	0	0
	#5	180	0	20	0	0	0			#5	180	20	20	0	0	0
	#6	80	20	60	20	0	0			#6	100	20	0	20	0	0
	#7	60	60	0	0	0	0			#7	200	20	20	0	0	0
	median	80	20	20	0	0	0			median	180	20	0	0	0	0
	n	7	7	7	7	7	7			n	7	7	7	7	7	7
	pyrrolidine									piperidine
	females	10^-2	10^-3	10^-4	10^-5	10^-6	10^-7			females	10^-2	10^-3	10^-4	10^-5	10^-6	10^-7
	#1	120	40	20	40	0	0			#1	140	40	40	0	40	0
	#2	560	140	140	0	100	0			#2	100	100	20	20	0	40
	#3	100	100	0	60	20	0			#3	100	60	220	0	0	0
	#4	420	80	20	0	0	20			#4	280	240	60	200	100	0
	#5	220	200	0	0	0	0			#5	160	20	0	20	0	0
	#6	100	60	20	20	20	0			#6	140	120	0	40	20	0
	#7	220	20	0	0	0	0			#7	120	40	0	0	0	0
	median	220	80	20	0	0	0			median	140	60	20	20	0	0
	n	7	7	7	7	7	7			n	7	7	7	7	7	7
Fig. S3
solvent-subtracted EWG response (wings without margins) [µV]
	males	piperidine	pyrrolidine
	#1	800	1520
	#2	2120	1200
	#3	1480	360
	#4	500	160
	#5	120	0
	#6	0	60
	#7	640	80
	#8	160	120
	median	570	140
	n	8	8
	females	piperidine	pyrrolidine
	#1	560	780
	#2	160	160
	#3	420	60
	#4	80	40
	#5	20	20
	#6	100	40
	#7	560	120
	#8	200	80
	median	180	70
	n	8	8
